# Supplementary material for: The Biologically Active Compounds in Fruits of Cultivated Varieties and Wild Species of Apples
Source: Molecules. 2025 Oct 4;30(19):3978. doi: 10.3390/molecules30193978 (PMC12526100; doi:10.3390/molecules30193978)
Supplement: Supplementary file 1 [file molecules-30-03978-s001.zip]

Archive with 3 entries (3 files):
- Table S1. General table describing the properties of biologically active compounds in apple fruits.pdf
- Table S2, S3, S4. Initial general table of biologically active compounds in wild and cultivated apple.pdf
- Table S5, S6, S7 Calculation of effective dose.pdf
